# Supplementary material for: Engineering of Extracellular Vesicles for Targeted Delivery of Prodigiosin
Source: BioTech (Basel). 2026 Mar 1;15(1):21. doi: 10.3390/biotech15010021 (PMC13024301; doi:10.3390/biotech15010021)
Supplement: Supplementary file 1 [file biotech-15-00021-s001.zip]

Archive with 1 entries (1 files):
- biotech-4106601-supplementary.pdf
